# Supplementary material for: Sensitivity of Serum Beta-D-Glucan in Candidemia According to Candida Species Epidemiology in Critically Ill Patients Admitted to the Intensive Care Unit
Source: J Fungi (Basel). 2022 Aug 30;8(9):921. doi: 10.3390/jof8090921 (PMC9503671; doi:10.3390/jof8090921)
Supplement: Supplementary file 1 [file jof-08-00921-s001.zip]

Archive with 1 entries (1 files):
- jof-1864272-supplementary.pdf
